# Supplementary material for: The Degeneration Paradox: Severely Degenerated Cervical Nucleus Pulposus Cells Display Enhanced Mechanoplasticity Under Moderate Cyclic Tensile Strain
Source: Biomolecules. 2026 Mar 18;16(3):461. doi: 10.3390/biom16030461 (PMC13024720; doi:10.3390/biom16030461)
Supplement: Supplementary file 1 [file biomolecules-16-00461-s001.zip]

Archive with 1 entries (1 files):
- biomolecules-4175234-supplementary.pdf
